# Supplementary material for: Effects of Precooling on Endurance Exercise Performance in the Heat: A Systematic Review and Meta-Analysis of Randomized Controlled Trials
Source: Nutrients. 2024 Dec 6;16(23):4217. doi: 10.3390/nu16234217 (PMC11644334; doi:10.3390/nu16234217)
Supplement: Supplementary file 1 [file nutrients-16-04217-s001.zip]

Archive with 1 entries (1 files):
- nutrients-3354899-supplementary.pdf
